# Supplementary material for: IL-1β Controls Proliferation, Apoptosis, and Necroptosis Through the PI3K/AKT/Src/NF-κB Pathway in Leukaemic Lymphoblasts
Source: Biomedicines. 2025 Dec 24;14(1):41. doi: 10.3390/biomedicines14010041 (PMC12839291; doi:10.3390/biomedicines14010041)
Supplement: Supplementary file 1 [file biomedicines-14-00041-s001.zip]

Archive with 1 entries (1 files):
- biomedicines-4024499-supplementary.pdf
